# Supplementary material for: Dimethyl Fumarate Ameliorates Doxorubicin-Induced Cardiotoxicity By Activating the Nrf2 Pathway
Source: Front Pharmacol. 2022 Apr 26;13:872057. doi: 10.3389/fphar.2022.872057 (PMC9089305; doi:10.3389/fphar.2022.872057)
Supplement: Supplementary file 1 [file Table2.XLSX]

## Sheet: Bar plot data
Figure 1-C
	0.876488	0.998713	0.926343	0.993889	0.91991	0.977806	0.70312	0.639112	0.21293	0.217433	0.201029	0.188807
	1.02638	1.04857	1.02284	0.939209	0.929559	0.942425	0.853972	0.521711	0.236089	0.203281	0.192345	0.182374
	0.990351	0.958508	1.01962	0.997105	1.0164	0.929559	0.793181	0.536829	0.225474	0.21872	0.186877	0.186877
	1.10679	0.845931	0.981023	1.04535	1.13863	0.932776	0.792538	0.65616	0.217755	0.200386	0.185269	0.173689
DMF	0	1	2	5	10	20	40	100	200	500	1000	2000
Figure1-D	99.3143	43.4571	48.5143	59.5714	69.2857
	99.9714	47.1714	52.8	58.6286	67.2
	100.457	47.1143	44.4	55.8857	63.5714
	100.571	35	37.2857	50.7714	67
	Control	DOX	DOX + DMSO	DOX + DMF 10μM	DOX + DMF 20μM
Figure2-B	CKMB
	86.066	863.025	796.19	513.188	374.306
	83.248	788.682	758.351	493.895	360.075
	82.291	661.807	638.825	498.075	358.339
	79.485	626.778	583.929	472.867	355.92
	71.425	583.864	579.227	472.519	353.032
	40.062	513.928	508.935	471.787	340.512
	Control	DOX	DOX + CMC	DOX + DMF 40mg/kg	DOX + DMF 80mg/kg
	LDH
	11.405	307.843	277.294	169.969	127.103
	10.645	270.191	263.075	166.081	123.471
	9.496	244.473	223.506	163.441	119.656
	8.239	215.963	207.527	158.962	110.226
	7.032	197.689	183.435	157.186	109.887
	5.961	180.482	174.508	156.039	95.989
	Control	DOX	DOX + CMC	DOX + DMF 40mg/kg	DOX + DMF 80mg/kg
FIgure2-E	3.22	4.05405	4.06977	3.875	3.2
	3.12	3.42466	4.11765	4	3.04348
	2.91188	4.8951	4.20482	3.33333	3.14
	2.84615	4.25532	4.375	3.44444	2.91667
	2.45098	4.31655	3.82166	3.40426	3.04348
	3.37408	5.14706	4.62667	4.08021	3.15271
	Control	DOX	DOX + CMC	DOX + DMF 40mg/kg	DOX + DMF 80mg/kg
Figure2-F	EF
	76.4054	56.1523	53.2621	66.5511	70.9115
	75.9689	53.9089	51.8832	65.2216	69.9469
	73.1135	51.9585	50.3593	63.5873	69.6373
	75.9525	50.6526	49.6176	62.2119	69.9469
	74.2146	50.2587	50.3266	56.3366	66.9975
	Control	DOX	DOX + CMC	DOX + DMF 40mg/kg	DOX + DMF 80mg/kg
	FS
	45.0199	27.6923	27.6923	37.6405	40.5595
	45.509	28.3019	28.3019	36.1842	39.7163
	42.7673	26.5625	26.5625	34.8993	40
	44.2514	25.6198	25.6198	34.6535	39.7163
	41.6952	24.6582	25.1786	29.8013	37.931
	Control	DOX	DOX + CMC	DOX + DMF 40mg/kg	DOX + DMF 80mg/kg
FIgure3-B	MDA
	2.04553	11.9028	9.01612	5.74851	4.01074
	1.99903	9.70235	8.7351	5.58223	3.96394
	1.98524	9.36246	8.65437	5.5013	3.66425
	1.97922	8.83598	8.41061	5.4977	3.60018
	1.81067	8.51834	8.15939	5.49273	3.51571
	1.54631	7.37109	7.41287	5.17714	3.40423
	Control	DOX	DOX + CMC	DOX + DMF 40mg/kg	DOX + DMF 80mg/kg
	SOD
	191.193	119.93	108.488	129.898	148.749
	187.756	115.697	107.066	128.275	144.79
	182.689	112.502	106.345	126.83	142.806
	181.533	109.207	105.516	126.03	140.722
	175.625	108.781	97.9401	125.492	139.531
	163.252	106.445	96.638	124.806	139.052
	Control	DOX	DOX + CMC	DOX + DMF 40mg/kg	DOX + DMF 80mg/kg
	GSH
	12.0362	6.00055	5.83969	8.09801	9.37388
	11.8507	5.62345	5.68496	7.95714	8.99234
	10.7339	5.6001	5.59457	7.80659	8.59805
	10.5873	5.3943	5.50652	7.62933	8.58596
	10.5263	5.11139	5.41145	7.51755	8.4242
	10.4908	4.33478	5.31164	7.40258	8.25462
	Control	DOX	DOX + CMC	DOX + DMF 40mg/kg	DOX + DMF 80mg/kg
	GSH-PX
	398.42	224.935	216.715	273.73	302.222
	353.925	202.19	212.835	270.767	298.541
	350.213	200.3	212.296	269.36	296.956
	340.577	196.52	212.22	267.879	288.206
	332.161	190.123	211.134	264.414	286.217
	328.521	176.617	205.904	263.007	284.884
	Control	DOX	DOX + CMC	DOX + DMF 40mg/kg	DOX + DMF 80mg/kg
Figure6-B
	99.04	47.92	35.92	59.48	48.32
	99.96	34.04	41.92	54.16	46.16
	100.64	33.96	30.16	57	47.92
	100.8	34.6	35.92	61.8	46.16
	con	DOX	DOX + DMSO	DOX + DMF 20μM	DOX + DMF20μM + siRNA
Figure 7	A
	0.9614	0.596948	0.610413	0.612208
	1.04309	0.613106	0.591562	0.587971
	1.04219	0.647217	0.58079	0.544883
	1.0368	0.597846	0.611311	0.547576
	Control	DOX	DOX + DMF 10μM	DOX + DMF 20μM
	B
	1.03628	0.304749	0.280343	0.30277
	0.860818	0.312665	0.346966	0.312005
	1.13127	0.300132	0.290237	0.332454
	0.973615	0.317282	0.334433	0.3219
	Control	DOX	DOX + DMF 10μM	DOX + DMF 20μM
	C
	0.967	0.629	0.7125	0.629
	1.0215	0.5105	0.763	0.628
	0.9855	0.551	0.7575	0.7935
	1.0155	0.827	0.629	0.5895
	Control	DOX	DOX + DMF 10μM	DOX + DMF 20μM
supplementary FIgure1
	Control	DOX	DOX+CMC	DOX+DMF 40mg/kg	DOX+DMF 80mg/kg
	0	4	3.5	3	2.5
	0	4	4	3	1.5
	0	3.5	4	3	3.5
	0	3.5	4	3	2
	0	4	4	3	2
	0	4	4	3.5	2.5
supplementary FIgure2A	CT value	Control	DOX	DOX + DMSO	DOX + DMF 10μM	DOX + DMF 20μM
	actb	16.82	15.48	15.34	15.39	15.9
		18.88	15.50	15.46	15.44	16.5
		16.75	15.23	15.24	15.30	15.86
	Hmox1	24.43	25.80	25.33	22.98	22.26
		24.50	25.92	25.14	22.91	22.12
		24.74	26.31	25.69	23.09	22.34
	GCLC	22.91	24.43	24.26	22.91	21.64
		23.12	25.16	24.33	21.98	21.63
		23.10	25.28	24.39	22.06	21.77
supplementary FIgure2B	CT value	Control	DOX	DOX+CMC	DOX+DMF 40mg/kg	DOX+DMF 80mg/kg
	actb	16.01	16.93	16.99	17.23	16.72
		16.11	16.82	16.74	17.1	16.45
		16.06	16.85	16.77	16.92	16.5
	Hmox1	23.7	26.99	26.67	47.69	22.75
		23.91	26.63	26.71	24.71	22.67
		23.7	26.54	26.75	24.69	22.72
	GCLC	23.61	26.19	25.83	24.89	22.59
		23.76	27.06	25.83	24.3	22.65
		23.58	27.39	25.99	24.31	22.68
supplementary FIgure3	CT value	con	DOX	DOX + DMF 20μM+NC	DOX + DMF20μM + siRNA
	actb	16.09	15.17	16.08	16.08
		15.99	14.96	15.77	16.44
		15.86	15.10	15.86	15.98
	Hmox1	21.64	23.23	21.62	22.49
		21.61	23.09	21.64	22.55
		21.71	23.15	21.50	22.15
	GCLC	21.85	22.70	21.43	22.92
		21.35	22.69	21.54	22.85
		21.45	22.69	21.46	22.96
	NQO1	19.60	22.59	20.66	21.31
		19.94	22.47	20.06	21.32
		19.76	22.87	19.93	21.26
supplementary FIgure4
	13.629	64.532	63.021	34.154	28.571
	13.465	64.368	62.365	33.826	28.079
	12.644	57.471	61.708	33.498	27.586
	12.315	55.993	61.215	33.169	26.765
	11.987	52.874	59.573	32.841	26.108
	10.181	48.604	59.573	31.363	25.452
	Control	DOX	DOX + CMC	DOX + DMF 40mg/kg	DOX + DMF 80mg/kg
supplementary FIgure5
	64.474	344.598	344.598	267.789	216.61
	63.364	342.298	342.298	255.121	214.365
	61.968	320.804	320.804	247.936	213.653
	57.639	311.638	311.638	234.059	206.254
	57.313	304.886	304.886	233.612	204.324
	50.368	284.023	284.023	231.868	200.536
	Control	DOX	DOX + CMC	DOX + DMF 40mg/kg	DOX + DMF 80mg/kg
